# Supplementary material for: Incidence of Tetracycline and Erythromycin Resistance in Meat-Associated Bacteria: Impact of Different Livestock Management Strategies
Source: Microorganisms. 2021 Oct 7;9(10):2111. doi: 10.3390/microorganisms9102111 (PMC8537249; doi:10.3390/microorganisms9102111)
Supplement: Supplementary file 1 [file microorganisms-09-02111-s001.zip]

Archive with 1 entries (1 files):
- microorganisms-1392004-supplementary.pdf
